# Supplementary material for: Self-Assembled TiN-Metal Nanocomposites Integrated on Flexible Mica Substrates towards Flexible Devices
Source: Sensors (Basel). 2024 Jul 26;24(15):4863. doi: 10.3390/s24154863 (PMC11314696; doi:10.3390/s24154863)
Supplement: Supplementary file 1 [file sensors-24-04863-s001.zip]

Archive with 1 entries (1 files):
- sensors-3002945-supplementary.pdf
